# Supplementary material for: Investigation of Constitutive Models for Pressure Monitoring of Viscoelastic–Hyperelastic Composite Structures
Source: Polymers (Basel). 2025 Feb 28;17(5):647. doi: 10.3390/polym17050647 (PMC11902559; doi:10.3390/polym17050647)
Supplement: Supplementary file 1 [file polymers-17-00647-s001.zip]

Archive with 1 entries (1 files):
- polymers-3459167-supplementary.pdf
